# Supplementary material for: Development of INDEL Markers for Genetic Mapping Based on Whole Genome Resequencing in Soybean
Source: G3 (Bethesda). 2015 Oct 23;5(12):2793–9. doi: 10.1534/g3.115.022780 (PMC4683650; doi:10.1534/g3.115.022780)
Supplement: Supporting Information [file supp_g3.115.022780_TableS1.xls]

## Sheet: Sheet1
Table S1. Information of the validated INDEL markers
ID	Chromosome	Physical Position	Sense Primer Sequence(5'- 3')	Anti-sense Primer Sequence(5'- 3')	Product size of Williams 82	Product size of Hedou 12
MOL1131	Gm01	1375888	GACTAATGTTGTTGAGCAGAGGGTA	TAGTAATGGCAACACTGTCAGTGTC	219bp	201bp
MOL0463	Gm01	5506997	ACCGTGTCCAATTTCAAGGCAC	GCCTCTATTGGCTCTTCAATCAC	387bp	408bp
MOL1133	Gm01	7619390	CATGGCTCGATGGAGTAAGAACT	GGTAACAAAGCAAACAAGGGAAC	209bp	238bp
MOL0677	Gm01	11976155	TGAACTTTCCTATCTCCAACCAC	AGGGAGGGGTATCAGATGTAATT	364bp	388bp
MOL1135	Gm01	12610950	TTGTAGAGGAATGGAAGGTGTCT	AATACCATACAGGCATGGTCTCA	244bp	266bp
MOL0679	Gm01	16720983	TACAAGTCACCACTAGCCATCGT	GCTCTAATGACGTGGTTGACAGA	231bp	212bp
MOL0849	Gm01	21417529	CTTACCTAGTGTAATTGTTGCCTCG	ATTACACCCATTTGTCCTCCGTC	236bp	214bp
MOL0951	Gm01	23782783	GGCACCAATTTCCGCTCA	GCCCAGGTGAGCTGTTTACTTTAC	185bp	164bp
MOL0997	Gm01	25028208	ACAAGCCCAATAAAGTCCATGTG	GGATTCCACGGTGATGGGTG	210bp	224bp
MOL0851	Gm01	28632077	TGAAGAGTTGAGTCTCATATCGGT	TCTCTTAGTGTATGTGGAGGGAAC	362bp	342bp
MOL1003	Gm01	28830122	CAAACGTCTGTGCTCCTATGC	TGCTGTGAATGGTTGGAAAGTA	236bp	249bp
MOL1005	Gm01	32674496	GACTTAGATTACAATTTATCGCTCACC	TAAGATTGGCTTTGTTGGAATTG	170bp	135bp
MOL0963	Gm01	35651379	TCTGGAACTGCCAATCACGG	AACGCTGATGACTCCCACCTA	222bp	186bp
MOL0465	Gm01	39135264	CACCTCTAAAGCAGTGCCAGACCAAG	ACAAAAGAAAACCGAAGCGACGACAG	226bp	246bp
MOL1141	Gm01	42061272	CCTCCTCCTGTAGATTAGTTTCCTC	TGGCAACTTGAAGATTCATGTGC	235bp	251bp
MOL0855	Gm01	45147966	CATACCGATGGATGTTGTCTGAT	GCTTAGTGACCAATGCACGCT	294bp	313bp
MOL1067	Gm01	48588568	CACGTAGCAGCCATCTTGGTTC	CTGTCTAAGGAATCCAGCCAAAAT	242bp	215bp
MOL1139	Gm01	49540084	TTGCACTAATAGCCTTAGTAGGAGTG	CATTATCCCCTTCCTTATATGCTGT	342bp	319bp
MOL0857	Gm01	51704833	TGTTTTCCTTAGATCCCCATACC	ACTCAACAAACCTCCCGAACTAC	227bp	209bp
MOL1069	Gm01	51764477	TCACAAGGAATGGGGAAGAATGC	AACATCATCACCATCGTCGCACC	293bp	310bp
MOL1267	Gm01	52665087	CCTAGAATGGTTGGTGGGTTTC	CCATAAAAGCAATCTCGCAGTC	220bp	246bp
MOL1149	Gm01	53859623	GTGACGGGTATCCCAAAGACAG	CTCATAAGTCAGAACAGGGGAGC	221bp	231bp
MOL1137	Gm01	54254225	GACTTCGGAGACTCTGGAATCGT	TGGGACATGGGAAGAACAAAGAT	205bp	235bp
MOL1265	Gm01	54416960	GAGACCATATCACATCTAGTCAGGA	GATTCTAAGCTCAGGATGGGTAA	337bp	327bp
MOL0859	Gm02	5152134	TGAGGTATAATATCTTTGGCAGCAC	CCTCTCACTTTCTCATTCAAAACAC	315bp	291bp
MOL0687	Gm02	11291675	GTTCCCGAAGCCACTGAATACCT	CAACCTCTGAAACCCTTCGTCTG	296bp	255bp
MOL1223	Gm02	14104110	GCTGTATGTTTACTTTTGTTAGACACCG	TCGCAGTTGAAACATGAGGACTAA	298bp	314bp
MOL1219	Gm02	14215999	CTCGATTGGAACGAATGGTGGA	AGCCGAGACGGGTGAGGTGT	339bp	294bp
MOL1191	Gm02	14307281	TTGTTTTGCTCCCTGCTGATA	CTAGCACCCTAAAACCGTCAA	201bp	216bp
MOL1225	Gm02	14472055	TCTTTCAAATGAGATTGCGTTGC	CGCATAACTTGGAGGCTCTTCTT	193bp	213bp
MOL1297	Gm02	14504497	CGAACGAAACGAAACTCGATGG	TTAGCCGTCATAATCCAACACCC	182bp	194bp
MOL1299	Gm02	14547360	GGATGTGCCAACATTGATCTTCA	CCTTTCCCGTGAATGGGTTGA	213bp	220bp
MOL1227	Gm02	14579912	GAGCCTTTCCCAAGCCAATG	GGTCACTTTGAAAGACACGAAACATA	280bp	266bp
MOL0689	Gm02	15008423	TTACTAAGTATTCATGGCCCAGCTA	CCACTTATGGAGATCGGGGACTA	256bp	237bp
MOL0697	Gm02	21792172	AAGGATCACAGGACGTGAGGACA	TCCCTTCCCTTAAATGTGGTCAA	236bp	258bp
MOL0691	Gm02	25981565	GAGTTACCGTTTCCTGAAAAGAC	CGAGAAGTGACCGAACAGGTATA	350bp	377bp
MOL0557	Gm02	30808978	GGTTAAATTAGGTTTGGAGGTGG	GCGAAATTAAATAGCAGCACGAC	327bp	284bp
MOL0559	Gm02	35671817	AAGCAAAACTGTAAATTCGGGGGAG	CGCTAAGCGTAACCCTATGGAGC	344bp	326bp
MOL0561	Gm02	41582368	CGCCTTTAGTTTCTACTGGGTTT	CTTCTCCATGTATATATGCAGTGCT	311bp	284bp
MOL0861	Gm02	46121298	TGGACAAAGGTATCCCTGATGGTAG	GATTAAGCTGGTTGTGGGAGTGTTG	263bp	234bp
MOL0471	Gm03	4599841	AGATATTCTGTTGCACCCTCCCTCAA	CACTGCAACACCCACTTCCAAATTT	538bp	515bp
MOL0867	Gm03	23221591	TGACGCTAATGACTATGTAGTGGGA	ACTCATCTCGAATATCTTGCTCCTC	389bp	363bp
MOL0707	Gm03	32075598	TACCACTTTCTAAGCCGATTCCC	TCTCCCACGAGTCTTCCATCCTA	385bp	347bp
MOL0567	Gm03	38944674	TGTGGATTGGGCAGATAATGGTT	TCAGCCCACAAATAAATAGACCG	384bp	363bp
MOL0569	Gm03	42964085	ATTTTCATTGGGTCAGGTCGTGT	CACCGCTATCGACAGTGAGGAGG	326bp	305bp
MOL0473	Gm03	43117969	CTTCCTTGATTGCTTTACTTCCATG	CTAGGTGCGACGATAGTTGATGAAGC	364bp	333bp
MOL0571	Gm04	4890308	AACACAGGTGCCACTGACAAGCTCT	GACTTGCAGGAGTGGCAAATGGA	229bp	255bp
MOL0711	Gm04	14718678	GACAGGTGCATGTCAACTTTGGG	TTCCAACCTAACGAATTGACAGCA	423bp	385bp
MOL0575	Gm04	39404857	TGCTATTGCGTATGTTGTTTGGC	AAGGAGGTTCATGCCACTAGGTT	257bp	289bp
MOL0577	Gm04	44048145	AAAGCCGTAACACTCCCCTCCAG	CGCGAGGTGTCACTCAGAATGGT	463bp	445bp
MOL0579	Gm05	3632444	CCCTTTATTAATTCTAACCGCGCTC	TGCCACTACCTGCTTGACCTTGT	238bp	202bp
MOL0719	Gm05	12984784	AGGCACAATGACACCTTCTATGG	TCGGTTGCTAAAGGAAACTGATG	495bp	476bp
MOL0721	Gm05	13668178	TGTTGATGTGGCATGTACTGGGTA	TAGCGAATGAACTGAAGTGGTGC	407bp	390bp
MOL0585	Gm05	26698885	AGGGACCAATAACAAATGGAGTG	GCGACGAATAATGACTCAACTTCAT	292bp	274bp
MOL0877	Gm05	30748980	AGGTAGAATGAGTTAGAGCGGAGAT	CACAAGGTATTTAGATACGGTTTGC	235bp	201bp
MOL0727	Gm05	33682553	CTCACCCTCAACCTCCAACTTCC	GATTGATGTATTCGAGGCCGTTC	231bp	247bp
MOL0475	Gm05	37749452	AATATGATAACTCAGGAAGGCATGG	TTTAACCTCTCATTGTCATGGAGGC	371bp	380bp
MOL0729	Gm05	37977988	CTCATTCATTTGCCGAAGTTGGT	GCAGAACAAGGAACTGACCGAGA	358bp	320bp
MOL0879	Gm06	5406057	GCTGTTTAGGACAAGCAAAATCAAG	CCCTAGTTTCAAACTCGTCATCGTC	342bp	323bp
MOL0589	Gm06	10127948	ACAAATTCATCCCTCTGCCACGTA	CCTTGAACATGTGATTCGCTAACAA	415bp	394bp
MOL0477	Gm06	15124941	AGACTTTGGAGATGGCCCTTCCTGTT	CCATTGGTGGGAAGGCAGGTAAACTA	377bp	400bp
MOL0731	Gm06	20833807	CAACCTTGAACACCATGCCATTC	ATTAGGCCGACCTTGGATTCATT	338bp	307bp
MOL0733	Gm06	24584319	CTCAACACCAAGAACACCAAAAC	ACTCAACCAAAGATACCAAAGCA	296bp	316bp
MOL0591	Gm06	40215914	GAGATCGTTAATGTCGCATCGTG	GGTGCTAATACCTTCCTCAAACG	204bp	164bp
MOL1303	Gm07	1248667	AGAGTGGAGTTGGTTTTGGTGAA	GAGAAAAGAAAGGTCCCTGAAGA	187bp	199bp
MOL1383	Gm07	1371057	GAGTCAGCTTTGTAACTCAGTGGTT	AAGCACAGTACATAAAATAGGCACC	219bp	227bp
MOL1771	Gm07	2062540	TTCCATTTGAATCCTGTCTCC	GGAGAAGTTTCAAACGCTGAC	326bp	333bp
MOL1327	Gm07	2416616	TATTTGAGGGGCAGGTACAGG	CCTTAGCTTTGTAGCCCTGGTTAC	129bp	137bp
MOL1307	Gm07	3119595	GTATCCCGTCCAAGAATGAAGC	AGCGTAGCTGATTTCTACTTGCA	302bp	278bp
MOL1341	Gm07	3361374	GAGTTTGAGCAAGGATGGATGAT	AGACCAGGGGCAGAAAATCC	251bp	221bp
MOL1329	Gm07	3907332	CAATGTCTATGATGGTGAATCATTC	GGGTCGTGAGTGCTGGAGTG	322bp	333bp
MOL0481	Gm07	4500426	CGGGAGACGTGATATTGTTTGAAAGG	AGAGGTTTGCATGTTTTTCATTGGC	232bp	212bp
MOL1309	Gm07	5219752	ATCATAAACCTAGTGCAGTTACACC	CATCCCTAAATGTTTCAGGTCA	235bp	215bp
MOL0593	Gm07	8995321	ATAACAGTCACCAGAGTCAAACGAA	CTCTACCAAAACCCTTCTGAGCC	242bp	211bp
MOL0885	Gm07	14679792	TCTTCTGGAGTTGGCTGAAAGTTCT	CAAATCCCACATACAAAGACCAAAG	355bp	332bp
MOL0735	Gm07	23351417	CCATCTTGTTGAGCCAAGTGCC	GTAGACGGTGCCTTCCTTTTCCT	437bp	411bp
MOL0737	Gm07	27597884	ACCGCCTTCGTATTGGTTCCTTA	TAGCTTTGGTTCGGAGGGGTTG	222bp	206bp
MOL1343	Gm07	36348813	ACTCTTGTCATGGACTTTGCAACT	TTGACCCACAATAACTTGACACATC	357bp	326bp
MOL0487	Gm07	42105028	TTCAGAGCTCAATGTTGTCATGCTA	GAGCAGTTAGACTCATTGGGGAGAAA	387bp	406bp
MOL0489	Gm08	4700285	CTAAAAGGTGGTACTTTTGGTGTAGG	GAGCCTTCTGTCTAGTAGCATGACCTT	187bp	205bp
MOL0597	Gm08	9425988	TAGGAGCGGAGGAGCATTGTAAA	CCGACTGTTTTAGAACTGGTTTGGA	228bp	244bp
MOL0741	Gm08	14314025	TTGCAAACTACTCAAACCTCTCACC	AAAACTGTCCCTATGCTTTCTTCG	438bp	410bp
MOL0599	Gm08	19310258	CCGCCAGAGTCATTCATAACCAT	TGAACCAATCAGGGACTAAGCAA	377bp	346bp
MOL0491	Gm08	22493039	AGCTACAGCACTTTTAAGTGATGCG	ATGTTTGTGTGGAGAGTGAAGAGGT	358bp	343bp
MOL0601	Gm08	23266368	TGTCTCCTCATTGGACGAACACC	CTTTGGGTTTGTTGATTCTGTGG	223bp	193bp
MOL0603	Gm08	38703525	AAGGGAGCAAACCTGAATTGTGA	TACTGTGGTTGGTCATTGGTGGG	275bp	245bp
MOL0605	Gm08	43564098	CCCCACAATACATCCGTGACTTC	TGTAGCATTTGGTTTGTGCAGGT	288bp	267bp
MOL1311	Gm09	4432207	ACCATAACATACCGTAATCCACC	CGTTGAAAAACACAGAACCAGTC	230bp	251bp
MOL0891	Gm09	9634069	GTAAAACAGGATCCCCGCAAGTC	AGCCCAACATTGATTCCTTCTCCTT	323bp	342bp
MOL0895	Gm09	18376265	TGCAACAGATTACCCCAATACCTAA	CAAGGTTGGCTTGGATCATGTAGTA	355bp	379bp
MOL0747	Gm09	25577540	CTCACCCTAAAGGATAAGGCGACG	GAGCATCCACCCTTGTGAAACCT	320bp	304bp
MOL0609	Gm09	34358375	TCAACTTTCTGGTCGTTGGTTTG	ACCCCGAATAGCACTATCCTCAA	139bp	122bp
MOL0611	Gm09	37249713	GAGTTAGAGTGCGGACTACCACC	AATAATGTGAGCTTCTTGGAGAGGT	204bp	178bp
MOL0495	Gm09	42036817	TAACCAGAACTATGGTGGTGTTGACC	GGTTTCCGTCCCACTTCTTCTGTTGC	350bp	321bp
MOL0497	Gm10	4687672	TTTCTCCTTCTACTTACTGTTTGCCCTTTG	TGGAAATAACGAGGCGAAGGCAATA	286bp	259bp
MOL0613	Gm10	10169567	AAATTAGGAACAGGGCAGACAAC	AGCTCTTCCAAATACTTCCCCTA	218bp	246bp
MOL0897	Gm10	25435501	ACAAACTTGAGTCTATAACTCCCCC	GATGGAAGATGAAGTGATGAGTGA	283bp	267bp
MOL1313	Gm10	33397530	CAATGCAAATACATAGCCACCAC	ATGCCATAAGGGTGAGTGTTTC	261bp	241bp
MOL0759	Gm10	41021619	TTATGCTGCTATTCGTGCTCCTG	TGGAAGTACATCCTTGCGCTTAG	375bp	336bp
MOL0615	Gm10	46436330	GGGTTCAAGTTAATCCACTCTAC	GTGGAGATTAGTCCTCTGTAGCC	162bp	140bp
MOL1183	Gm11	263317	CTTCAGGTATGCCATGAAAGACT	TGTTGCATTTTATGGAGAGAGAC	354bp	321bp
MOL1195	Gm11	1178439	ATGAGAAGCCGTTAGCAACG	TAGAGCTTCGCATTCACTCATATT	125bp	102bp
MOL1231	Gm11	1247930	TTTTTCTTCCCCACTCCTCTC	GCTCACCCTTCTTTCTAACCATT	196bp	211bp
MOL1197	Gm11	1602675	CACGAAAGCCCATGATAAACAC	CCCAACAATAAGGTTTAGCCTCT	294bp	258bp
MOL1233	Gm11	1891413	CGAGCATCATTGTAGATTTGTAGTG	GCGACTATCATTTTATCCTACGTGA	276bp	247bp
MOL1175	Gm11	2124794	TGGACGGGAAGCATGACAAA	CAATCATTTAGGAGCCGTGGAA	198bp	169bp
MOL0617	Gm11	4847917	ACACGCCACTTCGACTTCCTTTC	ATTCCTCAATGGGTGGAGTGTTG	243bp	209bp
MOL0619	Gm11	8036971	GGTAATTTCCGTTATACCCCTTAG	TGACATTTACTAATGGCATGTTTAG	362bp	338bp
MOL1179	Gm11	15938159	GCAACTATAAAGGAGATGACTGGA	CCACTCTACTTATCATACAAAATCCTC	263bp	278bp
MOL1259	Gm11	16152424	AAATCTACTCCAAAATGAGGTGACAT	CATAGGTTTGGGATGTTTGGTGT	388bp	358bp
MOL0621	Gm11	16335459	CTCAATCCTTGGAGTGCGGCTTAT	ATTAACTCAAATAACGGGGCTTGCT	334bp	314bp
MOL0765	Gm11	27712491	ATTTGGTGTCCTTTTCGCTTTGTG	AGCATGACATTCATCTGCGTTGT	261bp	245bp
MOL0767	Gm11	28610072	CGGAATATGAAGCACTTATAGCAG	CATCCAATCTAGTTCTTCCTCTTCT	353bp	319bp
MOL0623	Gm11	33550321	TAGGACGGATTCTATGGTGGACA	TGAGGAACAAATGAGGGTGGAGT	190bp	161bp
MOL0501	Gm12	4119948	AATAGGAAGCTGGGAAATCTCATACC	CCTTCCTTCACTTACAGAAAGCCAGA	263bp	246bp
MOL0769	Gm12	9045054	TTGCTTCCACTATCACTTTCACC	GAGTTTACTATTCAACAGTGCCTCC	347bp	367bp
MOL0773	Gm12	22337576	AGAGGGTGTTGAGACAGTTTGGT	ATTTGTAGACTGAGATTTAGACGGC	384bp	366bp
MOL0629	Gm12	36399374	CCGTATTACATACTGTTGGGTGA	ACTCGGGTTTGTAGAGTGATACAGT	198bp	180bp
MOL0631	Gm13	4216567	GGTAATAAGGCTGAGTCATCCAC	GGAAATACACGTATTCTCGCTCA	396bp	427bp
MOL0911	Gm13	13141650	GAAGAGCATGTTGTGATGCTTTG	TGCGTGGATAATGCCAGGATA	319bp	301bp
MOL0913	Gm13	17541289	CATAGAATGCCACCAGCCGAACT	CCCAATCAACACGCAATACCCA	192bp	200bp
MOL0637	Gm13	22494043	CCTATCTTTCACTTTCTTACTGCAACC	GTTTGTGGGGCTTTTAATATCAACG	474bp	463bp
MOL0639	Gm13	26894576	CAGGGAGTTTGTTCAGTCTAATG	ACTTCGGTGACTCTGATTCTCAT	372bp	332bp
MOL0505	Gm13	30987717	TGAAGTGACGTGGTTTGGGTGTTGTG	GAGGCGCGCAGCTTATTTTAACATG	319bp	342bp
MOL0641	Gm13	35074913	ATCACCTATGAGTAAAGATTGCGTCTG	TGGATGGAAAGCCTGATGTTGTA	203bp	176bp
MOL0643	Gm13	40606253	GCCCATTTGGAAAAGATGTGAGA	AGCAGACTGGTTTCATCCCTTCA	366bp	329bp
MOL0507	Gm14	5402933	GGGACGGGTGGGAATTGTAGTTGCTT	TAGACAACCTTTTCTTGCACCCTCCC	318bp	286bp
MOL0645	Gm14	10477835	GAGCACAAACCATTAGGCTTCAA	TGGGGGAGATATTGATTGATAGATG	354bp	326bp
MOL0981	Gm14	19053089	GCAGGGACTGAGCAATAACAG	AGCATAGCCTGAATACACGGA	240bp	252bp
MOL1317	Gm14	29055975	GTCTCACGAATTGCCCTGTTTAG	CCGACACAGAACATTCAGTGGAC	389bp	359bp
MOL0781	Gm14	41875710	CAAAGGCAAGAAGGATCAAAGCA	GAAAAATCACATCAAGCCAACTC	426bp	397bp
MOL0509	Gm15	5325610	TACTTACCAACCATTCCCACACAAC	GTGGATTCTAGTTAATCAGAGCAAAT	253bp	269bp
MOL0649	Gm15	10328700	GTTATGGTCGAATGAGAAGTTTGAC	GTGGTTGGTGGTTTACTAAGACG	253bp	230bp
MOL0511	Gm15	15165825	TGGTTCATGCACCTTTTTTGTCTCA	CCCCGGGCATTAATAGATAAAGGTA	284bp	251bp
MOL0783	Gm15	20668913	ACAAATGACACCTTGAACGGACG	AGAAAACAAGCGGGGATGAAGAG	340bp	322bp
MOL0785	Gm15	30982769	ATTCCTAAAGAGCGTACGTTTTCTC	GAACCGTTGGATGTTTGTATTCAC	231bp	258bp
MOL0515	Gm15	35310226	TCACTACAGGGAAACTGGAACTACA	TCAGCCTCATAATGTGTATGAGCT	399bp	378bp
MOL0923	Gm15	46095911	ATACACCGTATGTAGGAAAAACGCA	AACATCCATGATTACTTATCCCTCG	310bp	340bp
MOL0789	Gm16	3597931	ACAAACATTTGGCTAAGCTCGT	CTTCTTGCTCCCCTTCATCTTT	197bp	223bp
MOL0925	Gm16	7512923	TTCTCATCAGCGACGACATGCTT	TTCCCGTTTGACATACAACGTGAC	322bp	303bp
MOL0517	Gm16	11008980	TCAAGAACACCACGAGCAA	CACTGTTGCCTTCGCTGA	300bp	331bp
MOL0655	Gm16	19073899	GCTTGCATCATATCACCTAAGGGAA	TTTTCATCATACGGGGTGCCTAA	255bp	236bp
MOL0983	Gm16	23087400	ACAACTATCATGCCACCTTTC	AGCACTTCCTTATCCATTTCC	296bp	307bp
MOL0929	Gm16	30295276	ATGTTTACATTGCAGAGGTGC	CCATCATTCCAGTAGTGTTCCA	321bp	343bp
MOL0519	Gm17	4170955	GATCAAGGGTATAAGCAC	ATCTCACCCTTCTCCACT	343bp	318bp
MOL0793	Gm17	8272119	TCCATCATCAGATCCAATGCCAAAA	ACGTGAGAACAAGGTGCAACCCA	264bp	246bp
MOL0521	Gm17	12456032	CCGTTAATCACAAATGAGACACAAG	AACTCAATTGGTTAGAGCATCATGC	386bp	361bp
MOL0795	Gm17	16547235	GCACAATTCGTGAGGTTCCATAA	AGAACATTAAAGTTTGCGGTGGG	456bp	437bp
MOL0525	Gm17	33929616	TTGGCAATCAAACAACGG	AAGATTTGAGGTCAGGGA	381bp	361bp
MOL0985	Gm17	34501485	AAAGAAGACCACTCCATCCCTA	GAAAACAATGAAGCCAGTGCA	268bp	279bp
MOL0527	Gm17	36953926	GGCTCTATTACTCCTTCTC	TGGAAGGGTAGGAACATA	325bp	353bp
MOL0529	Gm17	37003830	GGCTCTATTACTCCTTCTC	AAGTAGGAGCAAGATAGGT	350bp	313bp
MOL1155	Gm18	7695736	GTTGGTTCTTGTGGTAGGGGTTA	AGCGCTTGGAGAACTTTACTCTATT	276bp	260bp
MOL1157	Gm18	9952541	CTGCTCTAAGAAAACAAAGCCATC	ATTTGCTACAGTCTACACTGCTGCT	199bp	165bp
MOL1159	Gm18	16559422	GGTTGTGCTAAGGATTTGGTTTG	GCTCTTCATTTCGTTGTTCGTCC	156bp	138bp
MOL0531	Gm18	18050769	TGGCTTGTCTGTCTTTGG	ATCCCATCATGTTCTCCTCT	379bp	353bp
MOL0813	Gm18	49129354	TCCTTCTTGCCTTGTTTCTATCAC	TCTCTAATAGGGTGGGAATCACTT	443bp	419bp
MOL0533	Gm18	55215896	ACACTTGAAAACGCCACT	ACACTCGAAGGGTCACAT	199bp	169bp
MOL0815	Gm19	4267756	TTTCACTGCCTATCCTGCTTCTC	GCATTACAGGCTTACACCATCAT	290bp	308bp
MOL0817	Gm19	10920486	TTTCCAGAGCTGGGCATGGGAC	TTGCTTCCACACATGGGATGCCTTA	300bp	322bp
MOL0943	Gm19	14978784	CACGGTCAAACTGTGGGAAAA	CAAATGGCGTGAAGATGGTGT	310bp	340bp
MOL0819	Gm19	20217818	CAGATGCTCACTAGAATTGGAAACT	GCAAGAATGATGCAAGGAGGAT	260bp	244bp
MOL0993	Gm19	29532141	GGGGATTGTTGCGTTCCATTA	GACCACCCTAAAACCGCACAA	309bp	319bp
MOL0667	Gm19	35003176	CTAAGTTCCTCAGCCAAGTCCAA	AATCTTCAGTGGAGACAAGTGCC	360bp	332bp
MOL0669	Gm19	40201879	AGTTTCAGGAGAAATCTGGCACC	CGACTATTCAGGAATCATATGTCCA	187bp	217bp
MOL0671	Gm19	45125293	TTCCAGGTGTTATTCCGTGTTTC	CACCGTGGCTGTATCGTAAGTAG	297bp	328bp
MOL1169	Gm20	2350792	AAAACGAATCAACGATAGGGTG	GCTATTTAGGCTACCAACCTTTATG	202bp	229bp
MOL0827	Gm20	24600908	TGCACCCACGCATATCACAACCA	ATTTGGCGTTGTCCCATGCTCTT	299bp	330bp
MOL0539	Gm20	32754068	TTGGGAGGTGTAGGAAGC	ATCTGGCAGTGCGTGAAT	334bp	307bp
MOL0675	Gm20	42348282	TCCAACAAAAGAATGTGCCCCAAAA	ATTCCGCATGACGCCATCCAATT	328bp	307bp
