# Supplementary material for: Development of INDEL Markers for Genetic Mapping Based on Whole Genome Resequencing in Soybean
Source: G3 (Bethesda). 2015 Oct 23;5(12):2793–9. doi: 10.1534/g3.115.022780 (PMC4683650; doi:10.1534/g3.115.022780)
Supplement: Supporting Information [file supp_g3.115.022780_TableS2.xls]

## Sheet: Sheet1
Table S2. Allele polymorphisms in 165 INDEL markers among 14 soybean cultivars
Cultivars Marker ID	Hedou 12	Williams 82	Jilin 35	Jack	HVE	Essex	Forrest	Wandou 28	Jindou 21	Fendou 33	Shidou 111	Andou 1311	Zhonghuang 30	Zhoudou 17
MOL1131	1	2	1	1	1	1	1	1	2	2	1	2	2	1
MOL0463	1	2	1	2	2	2	2	2	1	1	1	2	1	1
MOL1133	1	2	2	2	2	2	2	2	1	1	1	2	1	1
MOL0677	1	2	2	2	2	2	2	2	2	2	1	2	1	2
MOL1135	1	2	2	2	2	2	2	2	2	2	1	2	1	2
MOL0679	1	2	2	2	2	2	2	2	2	2	1	2	1	2
MOL0849	1	2	2	2	2	2	2	2	2	2	1	2	1	2
MOL0951	1	2	2	2	2	Non-Amplification	2	2	2	2	1	2	1	2
MOL0997	1	2	2	2	2	2	2	2	2	2	1	2	1	2
MOL0851	1	2	1	2	1	Non-Amplification	2	2	2	2	Non-Amplification	2	1	1
MOL1003	1	2	1	2	1	1	2	2	2	2	1	2	2	2
MOL1005	1	2	2	2	2	2	Non-Amplification	1	2	2	1	2	1	2
MOL0963	1	2	1	1	1	1	1	1	2	2	1	1	1	1
MOL0465	1	2	2	2	1	1	1	1	2	2	1	1	1	1
MOL1141	1	2	1	1	1	1	1	1	1	1	1	1	2	1
MOL0855	1	2	1	2	1	1	1	1	1	1	1	1	2	1
MOL1067	1	2	1	2	2	2	2	1	1	1	1	2	2	1
MOL1139	1	2	1	2	2	2	2	1	1	1	1	1	1	1
MOL0857	1	2	1	1	2	1	1	1	1	1	1	2	1	1
MOL1069	1	2	1	1	2	1	1	1	1	1	1	2	1	1
MOL1267	1	2	1	1	2	1	1	1	1	1	2	2	2	1
MOL1149	1	2	1	2	2	1	2	1	1	1	1	1	1	1
MOL1137	1	2	1	2	2	1	2	1	1	1	1	1	1	1
MOL1265	1	2	1	2	2	1	2	8	1	1	1	1	1	1
MOL0859	1	2	2	2	2	2	2	2	1	1	1	2	2	2
MOL0687	1	2	2	2	2	2	2	1	1	1	2	2	1	1
MOL1223	1	2	2	2	2	2	2	1	1	1	2	2	1	2
MOL1219	1	2	2	2	2	1	1	1	1	1	2	1	1	2
MOL1191	1	2	2	2	2	2	2	1	1	1	2	2	1	1
MOL1225	1	2	2	2	2	2	Non-Amplification	2	1	1	2	2	1	1
MOL1297	1	2	1	2	2	1	1	1	1	1	2	1	1	1
MOL1299	1	2	2	2	2	2	2	1	1	1	2	1	1	1
MOL1227	1	2	1	2	2	1	1	1	1	1	2	2	2	1
MOL0689	1	2	2	2	2	2	2	1	1	1	2	2	2	1
MOL0697	1	2	2	2	2	1	1	1	1	1	2	1	1	1
MOL0691	1	2	2	2	2	2	2	2	2	2	Non-Amplification	Non-Amplification	2	2
MOL0557	1	2	1	2	2	1	1	1	1	1	2	1	1	1
MOL0559	1	2	2	2	2	1	1	1	1	1	2	1	1	1
MOL0561	1	2	2	2	2	1	1	1	1	2	2	1	1	2
MOL0861	1	2	1	2	2	2	2	2	1	2	1	1	1	1
MOL0471	1	2	1	2	2	1	2	1	2	2	1	2	2	1
MOL0867	1	2	3	2	2	1	2	1	1	1	1	1	2	1
MOL0707	1	2	2	2	2	2	2	2	2	2	2	Non-Amplification	2	2
MOL0567	1	2	1	1	2	2	1	1	2	2	2	2	2	1
MOL0569	1	2	2	2	2	2	2	2	1	1	2	2	1	2
MOL0473	1	2	2	2	2	2	2	2	2	2	2	2	Non-Amplification	2
MOL0571	1	2	2	2	2	2	2	2	2	2	2	2	2	1
MOL0711	1	2	2	1	1	1	2	1	1	1	Non-Amplification	1	1	1
MOL0575	1	2	2	1	1	1	2	1	1	1	2	2	1	1
MOL0577	1	2	1	1	1	1	1	1	1	Non-Amplification	1	Non-Amplification	1	2
MOL0579	1	2	2	2	1	1	2	1	2	2	2	2	2	2
MOL0719	1	2	2	2	1	1	1	2	2	2	Non-Amplification	1	1	2
MOL0721	1	2	2	2	2	2	2	2	2	2	2	2	2	2
MOL0585	1	2	2	2	1	1	1	2	2	2	2	1	1	2
MOL0877	1	2	2	1	2	2	2	1	1	1	2	1	1	1
MOL0727	1	2	2	2	2	2	2	2	2	2	2	2	1	2
MOL0475	1	2	2	2	2	2	2	2	2	2	2	1	2	2
MOL0729	1	2	1	2	2	2	1	2	2	2	Non-Amplification	1	1	2
MOL0879	1	2	2	2	2	2	2	1	2	2	2	1	2	2
MOL0589	1	2	2	2	2	1	2	1	1	1	2	2	2	2
MOL0477	1	2	2	2	1	2	2	1	1	1	1	1	2	2
MOL0731	1	2	2	2	2	1	1	1	1	1	1	1	2	1
MOL0733	1	2	2	2	2	1	1	1	1	1	1	1	2	1
MOL0591	1	2	2	2	2	2	7	2	2	2	2	2	2	2
MOL1303	1	2	2	1	2	2	1	1	1	2	1	2	1	1
MOL1329	1	2	2	Non-Amplification	2	1	1	2	2	2	2	1	2	2
MOL0481	1	2	2	2	2	2	2	2	2	2	2	1	2	2
MOL1309	1	2	1	2	2	2	2	1	2	2	2	Non-Amplification	2	1
MOL0593	1	2	2	2	1	1	2	1	2	2	2	2	2	1
MOL0885	1	2	3	2	2	Non-Amplification	3	2	2	2	2	2	2	2
MOL0735	1	2	2	2	2	1	1	1	2	2	2	1	2	2
MOL0737	1	2	2	2	2	1	2	2	2	2	2	1	2	2
MOL1343	1	2	2	2	2	2	1	2	2	2	2	1	2	1
MOL0487	1	2	1	2	2	1	2	8	1	1	1	1	2	2
MOL0489	1	2	2	2	2	2	2	1	1	1	1	1	1	2
MOL0597	1	2	1	2	2	2	2	1	1	2	2	2	2	2
MOL0741	1	2	2	1	1	1	2	2	1	2	1	2	1	1
MOL0599	1	2	1	2	1	1	1	2	Non-Amplification	2	2	1	1	1
MOL0491	1	2	1	2	1	1	1	2	1	2	2	2	1	1
MOL0601	1	2	2	Non-Amplification	1	1	1	1	1	2	1	Non-Amplification	2	1
MOL0603	1	2	2	2	2	2	2	1	1	2	Non-Amplification	Non-Amplification	2	2
MOL0605	1	2	1	2	1	2	1	1	1	1	1	2	2	1
MOL1311	1	2	2	2	2	1	2	1	2	2	2	2	2	2
MOL0891	1	2	1	1	1	1	1	2	1	Non-Amplification	1	2	2	1
MOL0895	1	2	2	Non-Amplification	1	2	2	1	2	Non-Amplification	2	2	2	1
MOL0747	1	2	2	2	2	2	2	1	1	2	2	2	2	1
MOL0609	1	2	2	Non-Amplification	1	1	2	1	1	1	1	Non-Amplification	2	2
MOL0611	1	2	1	1	2	1	1	1	1	2	2	1	1	1
MOL0495	1	2	1	1	2	2	2	2	1	1	2	2	2	1
MOL0497	1	2	1	1	2	1	1	1	1	1	1	1	1	1
MOL0613	1	2	2	2	2	2	1	2	1	Non-Amplification	Non-Amplification	Non-Amplification	1	1
MOL0897	1	2	2	2	2	2	2	1	1	10	10	Non-Amplification	10	1
MOL1313	1	2	2	2	2	2	2	2	1	1	2	2	2	2
MOL0759	1	2	2	2	2	2	2	2	1	2	2	2	2	2
MOL0615	1	2	2	1	2	2	2	2	1	1	2	2	2	2
MOL1183	1	2	2	2	2	2	2	2	2	2	1	2	2	2
MOL1195	1	2	2	2	2	1	2	1	2	2	1	2	2	1
MOL1231	1	2	1	2	2	2	2	1	2	1	1	1	2	Non-Amplification
MOL1197	1	2	2	2	2	Non-Amplification	2	1	2	2	1	1	2	2
MOL1233	1	2	2	2	2	2	2	1	2	Non-Amplification	1	1	2	2
MOL1175	1	2	2	2	1	1	2	1	1	1	1	1	2	1
MOL0617	1	2	2	2	2	2	1	1	1	1	Non-Amplification	Non-Amplification	1	1
MOL0619	1	2	1	2	2	2	1	1	1	1	2	1	1	1
MOL1179	1	2	2	4	2	2	2	2	1	2	2	1	2	1
MOL1259	1	2	2	2	2	2	2	1	1	1	2	1	2	1
MOL0621	1	2	2	2	2	2	7	2	Non-Amplification	1	2	1	2	2
MOL0765	1	2	2	2	2	2	2	2	2	2	2	2	2	2
MOL0767	1	2	2	2	2	2	2	2	2	2	2	2	2	2
MOL0623	1	2	2	2	2	2	2	1	2	2	2	2	2	2
MOL0501	1	2	2	2	1	1	2	1	2	1	1	2	2	1
MOL0769	1	2	2	2	2	2	2	1	1	2	1	2	2	1
MOL0773	1	2	2	2	2	2	2	2	2	2	1	2	2	1
MOL0629	1	2	2	2	2	2	2	1	1	2	2	2	2	1
MOL0631	1	2	1	2	1	1	2	1	1	2	1	2	2	1
MOL0911	1	2	2	2	2	2	2	1	2	2	1	1	1	1
MOL0913	1	2	1	2	2	1	2	1	1	1	1	1	1	1
MOL0637	1	2	2	2	2	2	1	1	2	1	Non-Amplification	2	2	1
MOL0639	1	2	2	1	1	1	2	2	2	2	Non-Amplification	1	1	2
MOL0505	1	2	2	2	2	1	1	1	1	1	2	1	1	1
MOL0641	1	2	1	2	1	1	1	1	1	1	Non-Amplification	Non-Amplification	2	1
MOL0643	1	2	1	2	1	2	2	2	1	1	1	2	2	2
MOL0507	1	2	1	2	2	2	1	1	2	2	2	2	2	1
MOL0645	1	2	2	2	2	2	2	2	2	2	2	2	1	2
MOL0981	1	2	1	2	2	1	2	1	1	2	2	1	2	2
MOL1317	1	2	2	2	2	2	2	1	2	2	2	2	2	1
MOL0781	1	2	2	2	2	2	2	2	2	2	2	2	2	2
MOL0509	1	2	1	2	1	2	2	2	1	2	1	1	2	2
MOL0649	1	2	1	2	1	2	1	1	2	2	2	2	1	1
MOL0511	1	2	2	2	2	2	2	2	1	1	1	2	2	2
MOL0783	1	2	3	2	2	3	3	3	1	1	2	1	1	1
MOL0785	1	2	1	2	2	1	1	1	1	1	1	1	1	1
MOL0515	1	2	1	2	2	1	1	1	1	1	1	1	2	Non-Amplification
MOL0923	1	2	Non-Amplification	Non-Amplification	2	Non-Amplification	Non-Amplification	Non-Amplification	2	Non-Amplification	1	Non-Amplification	1	2
MOL0789	1	2	1	1	1	2	1	1	1	1	1	1	2	1
MOL0925	1	2	1	1	2	2	1	1	1	1	2	1	2	1
MOL0517	1	2	1	1	2	2	2	1	1	2	2	1	2	1
MOL0655	1	2	1	2	2	2	2	1	2	2	2	1	2	2
MOL0983	1	2	2	2	2	2	2	1	1	1	2	1	Non-Amplification	1
MOL0929	1	2	2	1	2	1	1	8	2	1	2	1	2	2
MOL0519	1	2	2	2	2	2	2	1	9	1	1	1	2	1
MOL0793	1	2	2	1	2	2	1	1	1	1	1	2	1	1
MOL0521	1	2	2	2	2	2	2	2	1	1	1	1	1	1
MOL0795	1	2	3	1	2	1	1	1	1	Non-Amplification	2	1	2	1
MOL0525	1	2	2	2	2	2	7	1	2	2	1	Non-Amplification	1	2
MOL0985	1	2	1	2	2	2	2	2	1	1	2	1	1	1
MOL0527	1	2	1	1	2	1	2	2	1	1	2	2	1	2
MOL0529	1	2	1	1	2	1	2	2	1	1	2	2	1	2
MOL1157	1	2	1	1	1	2	2	1	2	2	2	2	1	2
MOL1155	1	2	1	2	2	2	2	2	2	2	2	1	2	2
MOL1159	1	2	2	2	2	2	1	2	2	1	2	2	1	2
MOL0531	1	2	1	2	2	2	1	2	2	2	2	2	1	2
MOL0813	1	2	1	1	1	1	1	2	1	1	1	1	1	2
MOL0533	1	2	2	2	2	2	2	1	Non-Amplification	2	2	2	1	2
MOL0815	1	2	2	1	2	6	2	1	1	1	1	1	2	1
MOL0817	1	2	1	2	2	1	1	1	2	2	Non-Amplification	1	2	1
MOL0943	1	2	1	2	2	1	1	1	2	2	1	1	2	1
MOL0819	1	2	2	2	2	2	1	1	2	2	Non-Amplification	1	2	1
MOL0945	1	2	1	2	2	1	1	1	2	2	1	1	2	1
MOL0667	1	2	2	2	2	2	2	2	2	2	1	2	2	1
MOL0669	1	2	1	2	2	1	1	2	1	1	1	1	2	2
MOL0671	1	2	2	2	2	1	1	1	2	1	Non-Amplification	1	2	1
MOL1169	1	2	3	2	3	3	1	1	1	1	1	12	2	1
MOL0827	1	2	1	2	2	1	2	1	2	2	2	1	2	1
MOL0539	1	2	2	2	2	2	2	1	2	2	2	1	2	2
MOL0675	1	2	1	2	1	2	2	2	1	1	2	2	2	2
